# Supplementary material for: Sex-specific efficacy of curcumin-loaded nanoparticles and insulin for ocular-cardiac complications in type 2 diabetes mice
Source: iScience. 2026 Jul 2;29(7):116594. doi: 10.1016/j.isci.2026.116594 (PMC13355217; doi:10.1016/j.isci.2026.116594)
Supplement: Table S9. Statistical Evaluation related to Figure 7 [file mmc2.xlsx]

## Sheet: Sheet1
Table S9: Statistical Evaluation of Cardiac Lymphangiogenic and Metabolic Dysfunction Markers. (Related to Figure 7)
Figure	Group comparisons	Summary	Adjusted P Value
7A- Males-Heart body weight ratio	G1 vs. G2	***	0.0003
	G1 vs. G3	****	<0.0001
	G1 vs. G4	*	0.0199
	G1 vs. G6	****	<0.0001
	G3 vs. G5	*	0.0131
	G3 vs. G8	*	0.0489
	G5 vs. G6	*	0.0368
7A- Females-Heart body weight ratio	G1 vs. G2	**	0.0064
	G1 vs. G3	*	0.0108
	G1 vs. G6	***	0.0008
	G1 vs. G7	*	0.0336
7B-Males-MAP	G1 vs. G6	*	0.0387
	G2 vs. G3	*	0.0328
	G2 vs. G4	*	0.0161
	G2 vs. G6	**	0.0013
	G2 vs. G7	**	0.0024
	G5 vs. G6	*	0.0294
7B-Females-MAP	G1 vs. G2	*	0.0271
	G1 vs. G5	*	0.013
	G2 vs. G4	***	0.0005
	G2 vs. G5	****	<0.0001
	G2 vs. G8	*	0.0114
	G3 vs. G4	**	0.0064
	G3 vs. G5	***	0.0001
	G4 vs. G6	*	0.017
	G5 vs. G6	***	0.0003
	G5 vs. G7	**	0.0027
	G5 vs. G8	*	0.0306
7D- Males- LYVE1 (%area)	G1 vs. G6	****	<0.0001
	G2 vs. G6	****	<0.0001
	G2 vs. G7	*	0.0129
	G3 vs. G4	**	0.0031
	G3 vs. G5	**	0.0037
	G3 vs. G6	**	0.0018
	G3 vs. G8	**	0.0076
	G4 vs. G6	****	<0.0001
	G4 vs. G7	****	<0.0001
	G5 vs. G6	****	<0.0001
	G5 vs. G7	****	<0.0001
	G6 vs. G7	**	0.0032
	G6 vs. G8	****	<0.0001
	G7 vs. G8	***	0.0003
7D- Females- LYVE1(%area)	G1 vs. G2	**	0.0017
	G1 vs. G3	****	<0.0001
	G1 vs. G4	****	<0.0001
	G1 vs. G5	***	0.0006
	G1 vs. G6	****	<0.0001
	G1 vs. G7	****	<0.0001
	G2 vs. G3	****	<0.0001
	G2 vs. G4	*	0.0168
	G2 vs. G6	**	0.0015
	G2 vs. G7	****	<0.0001
	G3 vs. G5	***	0.0001
	G3 vs. G8	****	<0.0001
	G4 vs. G8	****	<0.0001
	G5 vs. G6	**	0.0083
	G5 vs. G7	***	0.0005
	G6 vs. G8	****	<0.0001
	G7 vs. G8	****	<0.0001
7E- Males- Lyve1	G1 vs. G2	**	0.0011
	G1 vs. G3	**	0.0042
	G1 vs. G5	**	0.0066
	G2 vs. G4	**	0.002
	G2 vs. G5	****	<0.0001
	G2 vs. G6	*	0.0174
	G2 vs. G7	***	0.0002
	G2 vs. G8	****	<0.0001
	G3 vs. G4	**	0.0079
	G3 vs. G5	****	<0.0001
	G3 vs. G7	***	0.0006
	G3 vs. G8	***	0.0002
	G4 vs. G5	**	0.0035
	G5 vs. G6	***	0.0004
	G5 vs. G7	*	0.0405
7E- Females- Lyve1	G1 vs. G5	*	0.0377
	G2 vs. G5	***	0.0005
	G3 vs. G5	****	<0.0001
	G3 vs. G8	*	0.0234
	G4 vs. G5	**	0.0044
	G5 vs. G6	****	<0.0001
	G5 vs. G7	*	0.0132
	G6 vs. G8	**	0.0048
7F- Males- PGC1α (%area)	G1 vs. G3	****	<0.0001
	G1 vs. G6	****	<0.0001
	G1 vs. G7	***	0.0004
	G1 vs. G8	***	0.0004
	G2 vs. G3	**	0.0051
	G2 vs. G4	**	0.0075
	G2 vs. G5	**	0.0052
	G2 vs. G6	**	0.002
	G2 vs. G8	****	<0.0001
	G3 vs. G4	****	<0.0001
	G3 vs. G5	****	<0.0001
	G3 vs. G8	****	<0.0001
	G4 vs. G6	****	<0.0001
	G4 vs. G7	****	<0.0001
	G4 vs. G8	*	0.0121
	G5 vs. G6	****	<0.0001
	G5 vs. G7	****	<0.0001
	G5 vs. G8	**	0.0037
	G6 vs. G8	****	<0.0001
	G7 vs. G8	****	<0.0001
7F- Females- PGC1α (%area)	G1 vs. G3	****	<0.0001
	G1 vs. G4	****	<0.0001
	G1 vs. G6	****	<0.0001
	G1 vs. G7	****	<0.0001
	G2 vs. G3	****	<0.0001
	G2 vs. G4	****	<0.0001
	G2 vs. G6	****	<0.0001
	G2 vs. G7	****	<0.0001
	G3 vs. G5	****	<0.0001
	G3 vs. G8	***	0.0001
	G4 vs. G5	***	0.0006
	G4 vs. G8	**	0.0045
	G5 vs. G6	**	0.0028
	G5 vs. G7	***	0.0001
	G6 vs. G8	*	0.0192
	G7 vs. G8	**	0.0016
7G-Males-Pparα	G1 vs. G2	*	0.0264
	G1 vs. G3	***	0.0006
	G2 vs. G5	*	0.0138
	G2 vs. G7	**	0.0054
	G2 vs. G8	***	0.0004
	G3 vs. G4	*	0.0157
	G3 vs. G5	***	0.0003
	G3 vs. G6	*	0.0147
	G3 vs. G7	***	0.0001
	G3 vs. G8	****	<0.0001
7G-Females-Pparα	G1 vs. G2	***	0.0002
	G1 vs. G3	**	0.0015
	G2 vs. G4	**	0.0057
	G2 vs. G5	****	<0.0001
	G2 vs. G7	***	0.0001
	G2 vs. G8	****	<0.0001
	G3 vs. G4	*	0.0367
	G3 vs. G5	***	0.0005
	G3 vs. G7	**	0.001
	G3 vs. G8	****	<0.0001
	G6 vs. G8	*	0.0139
